# Supplementary material for: Evaluation of the Miscibility of Novel Cocoa Butter Equivalents by Raman Mapping and Multivariate Curve Resolution–Alternating Least Squares
Source: Foods. 2021 Dec 14;10(12):3101. doi: 10.3390/foods10123101 (PMC8700800; doi:10.3390/foods10123101)
Supplement: Supplementary file 1 [file foods-10-03101-s001.zip]

Archive with 5 entries (5 files):
- map_blend_CBCNO7525_031000_to_1800.mat
- map_blend_CBSIO_7525_021000_to_1800.mat
- pure_spectrum_CB_011000_to_1800.mat
- pure_spectrum_CNO_011000_to_1800.mat
- pure_spectrum_SIO_071000_to_1800.mat
